# Supplementary material for: Quercetin Induces Apoptosis in HepG2 Cells via Directly Interacting with YY1 to Disrupt YY1-p53 Interaction
Source: Metabolites. 2023 Feb 3;13(2):229. doi: 10.3390/metabo13020229 (PMC9968089; doi:10.3390/metabo13020229)
Supplement: Supplementary file 1 [file metabolites-13-00229-s001.zip]

Archive with 1 entries (1 files):
- metabolites-2160472-supplementary.pdf
